# Supplementary material for: Exploration of Therapeutic Strategies of Herbal Prescriptions for Carbuncle Treatment to Suggest Modern Approaches to Inflammatory Bowel Disease: Cluster and Network Analyses of the Book «Liu Juan Zi Gui Yi Fang»
Source: Healthcare (Basel). 2024 Jul 28;12(15):1499. doi: 10.3390/healthcare12151499 (PMC11311748; doi:10.3390/healthcare12151499)
Supplement: Supplementary file 1 [file healthcare-12-01499-s001.zip]

Archive with 1 entries (1 files):
- healthcare-3073575-supplementary.pdf
